# Supplementary material for: Source and acquisition of rhizosphere microbes in Antarctic vascular plants
Source: Front Microbiol. 2022 Sep 8;13:916210. doi: 10.3389/fmicb.2022.916210 (PMC9493328; doi:10.3389/fmicb.2022.916210)
Supplement: Supplementary file 1 [file Table_1.XLSX]

## Sheet: Supplementary Table S1
Sample Name	Latitude	Longitude	Altitude	Sampling Date	Sampling Site	Compartment	Plant	Sampling point	16S_RNA_Library	ITS_Library	16S_RNA_Library_raw_sequences	16S_RNA_Library_QC_passed_sequences	ITS_RNA_Library_raw_sequences	ITS_RNA_Library_QC_passed_sequences
B001a-Rhizosphere	-62671073	-61175935	-3.33	FEB-05-2018	Devils point	Rhizosphere	Da.Cq	B001	B001a-Rhizosphere	B001a-Rhizosphere	69193	57427	51369	16763
B001a-RSS	-62671073	-61175935	-3.33	FEB-05-2018	Devils point	RSS	Da.Cq	B001	B001a-RSS	B001a-RSS	63333	52272	66063	19775
B001b	-62671073	-61175935	-3.33	FEB-05-2018	Devils point	Bulk Soil	NA	B001	B001b	B001b	52484	44147	32219	11191
B001c-Rhizosphere	-62671073	-61175935	-3.33	FEB-05-2018	Devils point	Rhizosphere	Da	B001	B001c-Rhizosphere	B001c-Rhizosphere	101386	84607	151162	57425
B001c-RSS	-62671073	-61175935	-3.33	FEB-05-2018	Devils point	RSS	Da	B001	B001c-RSS	B001c-RSS	131377	110049	92973	24375
B002a-Rhizosphere	-62671061	-61175948	-2.81	FEB-05-2018	Devils point	Rhizosphere	Da.Cq	B002	B002a-Rhizosphere	B002a-Rhizosphere	81097	68598	65048	17662
B002a-RSS	-62671061	-61175948	-2.81	FEB-05-2018	Devils point	RSS	Da.Cq	B002	B002a-RSS	B002a-RSS	90098	77640	54616	19034
B002b	-62671061	-61175948	-2.81	FEB-05-2018	Devils point	Bulk Soil	NA	B002	B002b	B002b	38980	33666	27251	4384
B002c-Rhizosphere	-62671061	-61175948	-2.81	FEB-05-2018	Devils point	Rhizosphere	Da	B002	B002c-Rhizosphere	B002c-Rhizosphere	57651	49791	46272	9553
B002c-RSS	-62671061	-61175948	-2.81	FEB-05-2018	Devils point	RSS	Da	B002	B002c-RSS	B002c-RSS	66293	56095	23501	7711
B003a-Rhizosphere	-62670988	-61175934	-1.93	FEB-05-2018	Devils point	Rhizosphere	Da.Cq	B003	B003a-Rhizosphere	B003a-Rhizosphere	21507	17782	32779	6045
B003a-RSS	-62670988	-61175934	-1.93	FEB-05-2018	Devils point	RSS	Da.Cq	B003	B003a-RSS	B003a-RSS	34255	28398	31285	9258
B003b	-62670988	-61175934	-1.93	FEB-05-2018	Devils point	Bulk Soil	NA	B003	B003b	B003b	50139	42276	36361	8106
B003c-Rhizosphere	-62670988	-61175934	-1.93	FEB-05-2018	Devils point	Rhizosphere	Da	B003	B003c-Rhizosphere	B003c-Rhizosphere	28581	24347	78612	10760
B003c-RSS	-62670988	-61175934	-1.93	FEB-05-2018	Devils point	RSS	Da	B003	B003c-RSS	B003c-RSS	41273	34609	38727	5913
B004a-Rhizosphere	-62670984	-61175906	-2.48	FEB-05-2018	Devils point	Rhizosphere	Da.Cq	B004	B004a-Rhizosphere	B004a-Rhizosphere	62312	51730	55293	9095
B004a-RSS	-62670984	-61175906	-2.48	FEB-05-2018	Devils point	RSS	Da.Cq	B004	B004a-RSS	B004a-RSS	86712	71027	61289	16530
B004b	-62670984	-61175906	-2.48	FEB-05-2018	Devils point	Bulk Soil	NA	B004	B004b	B004b	49368	41486	9060	2465
B004c-Rhizosphere	-62670984	-61175906	-2.48	FEB-05-2018	Devils point	Rhizosphere	Da	B004	B004c-Rhizosphere	B004c-Rhizosphere	49045	40647	29057	5721
B004c-RSS	-62670984	-61175906	-2.48	FEB-05-2018	Devils point	RSS	Da	B004	B004c-RSS	B004c-RSS	57989	50371	73230	21352
B005a-Rhizosphere	-62671161	-61175938	-0.50	FEB-05-2018	Devils point	Rhizosphere	Da.Cq	B005	B005a-Rhizosphere	B005a-Rhizosphere	60813	52081	82525	18793
B005a-RSS	-62671161	-61175938	-0.50	FEB-05-2018	Devils point	RSS	Da.Cq	B005	B005a-RSS	B005a-RSS	76334	62800	93234	26453
B005b	-62671161	-61175938	-0.50	FEB-05-2018	Devils point	Bulk Soil	NA	B005	B005b	B005b	41179	34027	12069	3124
B005c-Rhizosphere	-62671161	-61175938	-0.50	FEB-05-2018	Devils point	Rhizosphere	Da	B005	B005c-Rhizosphere	B005c-Rhizosphere	73278	60011	72527	14715
B005c-RSS	-62671161	-61175938	-0.50	FEB-05-2018	Devils point	RSS	Da	B005	B005c-RSS	B005c-RSS	24516	20036	59431	21997
B006b	-62670739	-61176672	4.13	FEB-05-2018	Devils point	Bulk Soil	NA	B006	B006b	B006b	65977	56683	36687	10935
B006c-Rhizosphere	-62670739	-61176672	4.13	FEB-05-2018	Devils point	Rhizosphere	Da	B006	B006c-Rhizosphere	B006c-Rhizosphere	51306	44134	78167	7075
B006c-RSS	-62670739	-61176672	4.13	FEB-05-2018	Devils point	RSS	Da	B006	B006c-RSS	B006c-RSS	49501	41676	74451	21992
B007b	-62670713	-61176809	6.45	FEB-05-2018	Devils point	Bulk Soil	NA	B007	B007b	B007b	51358	45091	61207	20879
B007c-Rhizosphere	-62670713	-61176809	6.45	FEB-05-2018	Devils point	Rhizosphere	Da	B007	B007c-Rhizosphere	B007c-Rhizosphere	67015	58236	26969	5357
B007c-RSS	-62670713	-61176809	6.45	FEB-05-2018	Devils point	RSS	Da	B007	B007c-RSS	B007c-RSS	61671	54427	62091	23011
B008b	-62670734	-61177244	9.39	FEB-05-2018	Devils point	Bulk Soil	NA	B008	B008b	B008b	85227	72247	96371	41044
B008d-Rhizosphere	-62670734	-61177244	9.39	FEB-05-2018	Devils point	Rhizosphere	Cq	B008	B008d-Rhizosphere	B008d-Rhizosphere	54039	44936	73210	22820
B008d-RSS	-62670734	-61177244	9.39	FEB-05-2018	Devils point	RSS	Cq	B008	B008d-RSS	B008d-RSS	49403	41112	85939	31527
B009a-Rhizosphere	-62670728	-61177421	11.40	FEB-05-2018	Devils point	Rhizosphere	Da.Cq	B009	B009a-Rhizosphere	B009a-Rhizosphere	89090	75844	39115	4616
B009a-RSS	-62670728	-61177421	11.40	FEB-05-2018	Devils point	RSS	Da.Cq	B009	B009a-RSS	B009a-RSS	35121	30829	49597	19526
B009b	-62670728	-61177421	11.40	FEB-05-2018	Devils point	Bulk Soil	NA	B009	B009b	B009b	108147	92133	146755	57645
B009c-Rhizosphere	-62670728	-61177421	11.40	FEB-05-2018	Devils point	Rhizosphere	Da	B009	B009c-Rhizosphere	B009c-Rhizosphere	55078	46359	35355	7101
B009c-RSS	-62670728	-61177421	11.40	FEB-05-2018	Devils point	RSS	Da	B009	B009c-RSS	B009c-RSS	58893	50405	49576	17048
B009d-Rhizosphere	-62670728	-61177421	11.40	FEB-05-2018	Devils point	Rhizosphere	Cq	B009	B009d-Rhizosphere	B009d-Rhizosphere	32236	27931	52915	8028
B009d-RSS	-62670728	-61177421	11.40	FEB-05-2018	Devils point	RSS	Cq	B009	B009d-RSS	B009d-RSS	71367	60778	91076	31473
B010b	-62615324	-61059191	49.67	FEB-07-2018	North beach west	Bulk Soil	NA	B010	B010b	B010b	97735	80701	60081	23061
B010d-Rhizosphere	-62615324	-61059191	49.67	FEB-07-2018	North beach west	Rhizosphere	Cq	B010	B010d-Rhizosphere	B010d-Rhizosphere	35120	29392	42644	6359
B010d-RSS	-62615324	-61059191	49.67	FEB-07-2018	North beach west	RSS	Cq	B010	B010d-RSS	B010d-RSS	52633	43603	49436	12529
B011d-Rhizosphere	-62615324	-61059191	49.67	FEB-07-2018	North beach west	Rhizosphere	Cq	B011	B011d-Rhizosphere	B011d-Rhizosphere	44454	36496	82625	19458
B011d-RSS	-62615324	-61059191	49.67	FEB-07-2018	North beach west	RSS	Cq	B011	B011d-RSS	B011d-RSS	60467	51336	55596	19720
B012b	-62615302	-61059223	48.59	FEB-07-2018	North beach west	Bulk Soil	NA	B012	B012b	B012b	33834	28451	45845	12571
B012d-Rhizosphere	-62615302	-61059223	48.59	FEB-07-2018	North beach west	Rhizosphere	Cq	B012	B012d-Rhizosphere	B012d-Rhizosphere	75397	61950	75028	11890
B012d-RSS	-62615302	-61059223	48.59	FEB-07-2018	North beach west	RSS	Cq	B012	B012d-RSS	B012d-RSS	47122	39580	28096	9514
B013b	-6261529	-61059216	46.22	FEB-07-2018	North beach west	Bulk Soil	NA	B013	B013b	B013b	31991	27271	53200	14529
B013c-Rhizosphere	-6261529	-61059216	46.22	FEB-07-2018	North beach west	Rhizosphere	Da	B013	B013c-Rhizosphere	B013c-Rhizosphere	71294	59461	37805	5813
B013c-RSS	-6261529	-61059216	46.22	FEB-07-2018	North beach west	RSS	Da	B013	B013c-RSS	B013c-RSS	39538	33524	62188	14793
B014b	-62615293	-61059193	45.64	FEB-07-2018	North beach west	Bulk Soil	NA	B014	B014b	B014b	51829	43300	70470	8123
B014c-Rhizosphere	-62615293	-61059193	45.64	FEB-07-2018	North beach west	Rhizosphere	Da	B014	B014c-Rhizosphere	B014c-Rhizosphere	51256	43188	69425	17134
B014c-RSS	-62615293	-61059193	45.64	FEB-07-2018	North beach west	RSS	Da	B014	B014c-RSS	B014c-RSS	45060	37346	65127	21894
B015b	-62618684	-61041786	13.80	FEB-07-2018	North beach east	Bulk Soil	NA	B015	B015b	B015b	61303	51923	42602	10429
B015d-Rhizosphere	-62618684	-61041786	13.80	FEB-07-2018	North beach east	Rhizosphere	Cq	B015	B015d-Rhizosphere	B015d-Rhizosphere	40185	34926	53279	15132
B015d-RSS	-62618684	-61041786	13.80	FEB-07-2018	North beach east	RSS	Cq	B015	B015d-RSS	B015d-RSS	60098	51381	41688	13618
B016b	-62618643	-61041748	16.94	FEB-07-2018	North beach east	Bulk Soil	NA	B016	B016b	B016b	41622	35756	19238	6446
B016d-Rhizosphere	-62618643	-61041748	16.94	FEB-07-2018	North beach east	Rhizosphere	Cq	B016	B016d-Rhizosphere	B016d-Rhizosphere	40903	33978	41909	10244
B016d-RSS	-62618643	-61041748	16.94	FEB-07-2018	North beach east	RSS	Cq	B016	B016d-RSS	B016d-RSS	58404	48958	31258	8772
B017b	-62618647	-61041639	19.45	FEB-07-2018	North beach east	Bulk Soil	NA	B017	B017b	B017b	70198	57905	80765	28549
B017d-Rhizosphere	-62618647	-61041639	19.45	FEB-07-2018	North beach east	Rhizosphere	Cq	B017	B017d-Rhizosphere	B017d-Rhizosphere	51243	42588	40128	8910
B017d-RSS	-62618647	-61041639	19.45	FEB-07-2018	North beach east	RSS	Cq	B017	B017d-RSS	B017d-RSS	86867	72570	93558	33112
B020b	-62618626	-61041604	20.35	FEB-07-2018	North beach east	Bulk Soil	NA	B020	B020b	B020b	35619	30070	33305	12075
B020d-Rhizosphere	-62618626	-61041604	20.35	FEB-07-2018	North beach east	Rhizosphere	Cq	B020	B020d-Rhizosphere	B020d-Rhizosphere	47465	39453	34834	8232
B020d-RSS	-62618626	-61041604	20.35	FEB-07-2018	North beach east	RSS	Cq	B020	B020d-RSS	B020d-RSS	92268	75396	94048	28601
B021b	-62618688	-61041571	20.92	FEB-07-2018	North beach east	Bulk Soil	NA	B021	B021b	B021b	69440	56405	74226	19127
B021d-Rhizosphere	-62618688	-61041571	20.92	FEB-07-2018	North beach east	Rhizosphere	Cq	B021	B021d-Rhizosphere	B021d-Rhizosphere	35122	29631	29259	6908
B021d-RSS	-62618688	-61041571	20.92	FEB-07-2018	North beach east	RSS	Cq	B021	B021d-RSS	B021d-RSS	63622	53556	42543	11788
B022b	-62673453	-61101298	-1.98	FEB-08-2018	Nikopol point	Bulk Soil	NA	B022	B022b	B022b	27268	24594	48988	12939
B022c-Rhizosphere	-62673453	-61101298	-1.98	FEB-08-2018	Nikopol point	Rhizosphere	Da	B022	B022c-Rhizosphere	B022c-Rhizosphere	56150	48201	35823	9047
B022c-RSS	-62673453	-61101298	-1.98	FEB-08-2018	Nikopol point	RSS	Da	B022	B022c-RSS	B022c-RSS	61181	53550	27089	7549
B023b	-62673446	-61101408	-0.73	FEB-08-2018	Nikopol point	Bulk Soil	NA	B023	B023b	B023b	61419	52772	73523	17821
B023c-Rhizosphere	-62673446	-61101408	-0.73	FEB-08-2018	Nikopol point	Rhizosphere	Da	B023	B023c-Rhizosphere	B023c-Rhizosphere	59150	50888	41424	8439
B023c-RSS	-62673446	-61101408	-0.73	FEB-08-2018	Nikopol point	RSS	Da	B023	B023c-RSS	B023c-RSS	56094	47898	26747	7242
B024b	-62673435	-61101545	-1.21	FEB-08-2018	Nikopol point	Bulk Soil	NA	B024	B024b	B024b	41856	35641	38043	13968
B024c-Rhizosphere	-62673435	-61101545	-1.21	FEB-08-2018	Nikopol point	Rhizosphere	Da	B024	B024c-Rhizosphere	B024c-Rhizosphere	14125	11985	44523	9514
B024c-RSS	-62673435	-61101545	-1.21	FEB-08-2018	Nikopol point	RSS	Da	B024	B024c-RSS	B024c-RSS	58483	50310	56632	20977
G006a-Rhizosphere	-62672381	-60913151	6.20	FEB-10-2018	Rotch dome ritli hill	Rhizosphere	Da.Cq	G006	G006a-Rhizosphere	G006a-Rhizosphere	36907	32458	77283	18108
G006a-RSS	-62672381	-60913151	6.20	FEB-10-2018	Rotch dome ritli hill	RSS	Da.Cq	G006	G006a-RSS	G006a-RSS	53582	47398	60293	17337
G006b	-62672381	-60913151	6.20	FEB-10-2018	Rotch dome ritli hill	Bulk Soil	NA	G006	G006b	G006b	71825	61827	74476	29786
G006c-Rhizosphere	-62672381	-60913151	6.20	FEB-10-2018	Rotch dome ritli hill	Rhizosphere	Da	G006	G006c-Rhizosphere	G006c-Rhizosphere	89246	75996	66689	19443
G006c-RSS	-62672381	-60913151	6.20	FEB-10-2018	Rotch dome ritli hill	RSS	Da	G006	G006c-RSS	G006c-RSS	54005	46761	38950	11297
G007a-Rhizosphere	-62672467	-60913204	7.79	FEB-10-2018	Rotch dome ritli hill	Rhizosphere	Da.Cq	G007	G007a-Rhizosphere	G007a-Rhizosphere	70800	61633	67686	17606
G007a-RSS	-62672467	-60913204	7.79	FEB-10-2018	Rotch dome ritli hill	RSS	Da.Cq	G007	G007a-RSS	G007a-RSS	42479	36598	37302	12410
G007b	-62672467	-60913204	7.79	FEB-10-2018	Rotch dome ritli hill	Bulk Soil	NA	G007	G007b	G007b	92035	79793	43548	9755
G007c-Rhizosphere	-62672467	-60913204	7.79	FEB-10-2018	Rotch dome ritli hill	Rhizosphere	Da	G007	G007c-Rhizosphere	G007c-Rhizosphere	50566	44260	44451	7635
G007c-RSS	-62672467	-60913204	7.79	FEB-10-2018	Rotch dome ritli hill	RSS	Da	G007	G007c-RSS	G007c-RSS	45013	39102	55796	19250
G008a-Rhizosphere	-62672434	-60913053	5.70	FEB-10-2018	Rotch dome ritli hill	Rhizosphere	Da.Cq	G008	G008a-Rhizosphere	G008a-Rhizosphere	16325	14192	60778	12264
G008a-RSS	-62672434	-60913053	5.70	FEB-10-2018	Rotch dome ritli hill	RSS	Da.Cq	G008	G008a-RSS	G008a-RSS	40709	35314	59955	16687
G008b	-62672434	-60913053	5.70	FEB-10-2018	Rotch dome ritli hill	Bulk Soil	NA	G008	G008b	G008b	100885	88073	83749	27248
G008c-Rhizosphere	-62672434	-60913053	5.70	FEB-10-2018	Rotch dome ritli hill	Rhizosphere	Da	G008	G008c-Rhizosphere	G008c-Rhizosphere	48989	42412	41096	7971
G008c-RSS	-62672434	-60913053	5.70	FEB-10-2018	Rotch dome ritli hill	RSS	Da	G008	G008c-RSS	G008c-RSS	61366	54333	62002	22495
G009b	-6267241	-60912417	9.70	FEB-10-2018	Rotch dome ritli hill	Bulk Soil	NA	G009	G009b	G009b	77910	69262	44689	10598
G009c-Rhizosphere	-6267241	-60912417	9.70	FEB-10-2018	Rotch dome ritli hill	Rhizosphere	Da	G009	G009c-Rhizosphere	G009c-Rhizosphere	52299	46265	58126	12616
G009c-RSS	-6267241	-60912417	9.70	FEB-10-2018	Rotch dome ritli hill	RSS	Da	G009	G009c-RSS	G009c-RSS	27412	24869	63146	21455
G010b	-62672347	-60912443	8.67	FEB-10-2018	Rotch dome ritli hill	Bulk Soil	NA	G010	G010b	G010b	42463	37397	39218	10266
G010c-Rhizosphere	-62672347	-60912443	8.67	FEB-10-2018	Rotch dome ritli hill	Rhizosphere	Da	G010	G010c-Rhizosphere	G010c-Rhizosphere	37352	33673	46039	11683
G010c-RSS	-62672347	-60912443	8.67	FEB-10-2018	Rotch dome ritli hill	RSS	Da	G010	G010c-RSS	G010c-RSS	103366	89399	81392	24150
G011b	-62672139	-60912235	10.91	FEB-10-2018	Rotch dome ritli hill	Bulk Soil	NA	G011	G011b	G011b	84292	71942	81328	23423
G011c-Rhizosphere	-62672139	-60912235	10.91	FEB-10-2018	Rotch dome ritli hill	Rhizosphere	Da	G011	G011c-Rhizosphere	G011c-Rhizosphere	36020	31572	27132	5548
G011c-RSS	-62672139	-60912235	10.91	FEB-10-2018	Rotch dome ritli hill	RSS	Da	G011	G011c-RSS	G011c-RSS	39902	35109	32410	6131
G012b	-62672316	-60910577	7.05	FEB-10-2018	Rotch dome ritli hill	Bulk Soil	NA	G012	G012b	G012b	96557	83224	81151	8452
G012c-Rhizosphere	-62672316	-60910577	7.05	FEB-10-2018	Rotch dome ritli hill	Rhizosphere	Da	G012	G012c-Rhizosphere	G012c-Rhizosphere	60354	52395	82387	10013
G012c-RSS	-62672316	-60910577	7.05	FEB-10-2018	Rotch dome ritli hill	RSS	Da	G012	G012c-RSS	G012c-RSS	51083	44083	41224	7233
G013b	-62672401	-60910433	8.26	FEB-10-2018	Rotch dome ritli hill	Bulk Soil	NA	G013	G013b	G013b	85465	76042	66305	7066
G013c-Rhizosphere	-62672401	-60910433	8.26	FEB-10-2018	Rotch dome ritli hill	Rhizosphere	Da	G013	G013c-Rhizosphere	G013c-Rhizosphere	71374	62799	79451	19133
G013c-RSS	-62672401	-60910433	8.26	FEB-10-2018	Rotch dome ritli hill	RSS	Da	G013	G013c-RSS	G013c-RSS	52436	46247	34099	14409
G014b	-6267243	-60910244	9.24	FEB-10-2018	Rotch dome ritli hill	Bulk Soil	NA	G014	G014b	G014b	101010	87663	45698	12162
G014c-Rhizosphere	-6267243	-60910244	9.24	FEB-10-2018	Rotch dome ritli hill	Rhizosphere	Da	G014	G014c-Rhizosphere	G014c-Rhizosphere	46171	40527	61104	18028
G014c-RSS	-6267243	-60910244	9.24	FEB-10-2018	Rotch dome ritli hill	RSS	Da	G014	G014c-RSS	G014c-RSS	39018	34257	51109	18291
G015b	-62672402	-60909675	8.32	FEB-10-2018	Rotch dome ritli hill	Bulk Soil	NA	G015	G015b	G015b	60240	51882	33399	3574
G016b	-6267241	-60909656	8.77	FEB-10-2018	Rotch dome ritli hill	Bulk Soil	NA	G016	G016b	Discarded	54241	48577	<1000	<1000
G017b	-62672302	-60909332	7.35	FEB-10-2018	Rotch dome ritli hill	Bulk Soil	NA	G017	G017b	G017b	71241	61941	27307	3751
G018b	-62672249	-6090938	6.50	FEB-10-2018	Rotch dome ritli hill	Bulk Soil	NA	G018	G018b	G018b	119677	106499	40864	8865
G019b	-62672186	-60909134	3.17	FEB-10-2019	Rotch dome ritli hill	Bulk Soil	NA	G019	G019b	Discarded	60475	51339	<1000	<1000
G020b	-62672205	-60909234	2.20	FEB-10-2020	Rotch dome ritli hill	Bulk Soil	NA	G020	G020b	Discarded	60999	53193	<1000	<1000
G021b	-6267751	-60895475	6.57	FEB-11-2018	Rotch dome amadok point	Bulk Soil	NA	G021	G021b	G021b	47609	43096	15765	4965
G021d-Rhizosphere	-6267751	-60895475	6.57	FEB-11-2018	Rotch dome amadok point	Rhizosphere	Cq	G021	G021d-Rhizosphere	G021d-Rhizosphere	56783	49456	49774	8775
G021d-RSS	-6267751	-60895475	6.57	FEB-11-2018	Rotch dome amadok point	RSS	Cq	G021	G021d-RSS	G021d-RSS	55973	48848	58971	15453
G022b	-62677497	-60895505	7.39	FEB-11-2018	Rotch dome amadok point	Bulk Soil	NA	G022	G022b	G022b	62415	54406	42193	9021
G022d-Rhizosphere	-62677497	-60895505	7.39	FEB-11-2018	Rotch dome amadok point	Rhizosphere	Cq	G022	G022d-Rhizosphere	G022d-Rhizosphere	50496	44672	42374	12375
G022d-RSS	-62677497	-60895505	7.39	FEB-11-2018	Rotch dome amadok point	RSS	Cq	G022	G022d-RSS	G022d-RSS	99810	87559	37068	13597
G023b	-62677511	-608956	7.74	FEB-11-2018	Rotch dome amadok point	Bulk Soil	NA	G023	G023b	G023b	45062	38880	37709	10872
G023d-Rhizosphere	-62677511	-608956	7.74	FEB-11-2018	Rotch dome amadok point	Rhizosphere	Cq	G023	G023d-Rhizosphere	G023d-Rhizosphere	52640	45485	62493	13294
G023d-RSS	-62677511	-608956	7.74	FEB-11-2018	Rotch dome amadok point	RSS	Cq	G023	G023d-RSS	G023d-RSS	66683	57743	60378	25191
G024a-Rhizosphere	-62677457	-60895558	5.27	FEB-11-2018	Rotch dome amadok point	Rhizosphere	Da.Cq	G024	G024a-Rhizosphere	G024a-Rhizosphere	49366	43353	70732	15439
G024a-RSS	-62677457	-60895558	5.27	FEB-11-2018	Rotch dome amadok point	RSS	Da.Cq	G024	G024a-RSS	G024a-RSS	20346	18070	75031	13603
G024b	-62677457	-60895558	5.27	FEB-11-2018	Rotch dome amadok point	Bulk Soil	NA	G024	G024b	G024b	70422	61937	41166	11786
G025a-Rhizosphere	-62677468	-60895545	5.18	FEB-11-2018	Rotch dome amadok point	Rhizosphere	Da.Cq	G025	G025a-Rhizosphere	G025a-Rhizosphere	50300	44215	72173	15394
G025a-RSS	-62677468	-60895545	5.18	FEB-11-2018	Rotch dome amadok point	RSS	Da.Cq	G025	G025a-RSS	G025a-RSS	50262	44795	98647	27567
G026a-Rhizosphere	-62677416	-6089554	8.18	FEB-11-2018	Rotch dome amadok point	Rhizosphere	Da.Cq	G026	G026a-Rhizosphere	G026a-Rhizosphere	58694	50743	50704	13144
G026a-RSS	-62677416	-6089554	8.18	FEB-11-2018	Rotch dome amadok point	RSS	Da.Cq	G026	G026a-RSS	G026a-RSS	71008	62447	78690	27717
G026b	-62677416	-6089554	8.18	FEB-11-2018	Rotch dome amadok point	Bulk Soil	NA	G026	G026b	G026b	41934	37621	37189	11530
G027a-Rhizosphere	-62677363	-60895539	7.88	FEB-11-2018	Rotch dome amadok point	Rhizosphere	Da.Cq	G027	Discarded	Discarded	<1000	<1000	<1000	<1000
G027a-RSS	-62677363	-60895539	7.88	FEB-11-2018	Rotch dome amadok point	RSS	Da.Cq	G027	Discarded	Discarded	<1000	<1000	<1000	<1000
G027b	-62677363	-60895539	7.88	FEB-11-2018	Rotch dome amadok point	Bulk Soil	NA	G027	G027b	G027b	178009	151641	59403	13998
G028b	-62677303	-60895415	7.06	FEB-11-2018	Rotch dome amadok point	Bulk Soil	NA	G028	G028b	G028b	70727	61285	87319	33228
G028c-Rhizosphere	-62677303	-60895415	7.06	FEB-11-2018	Rotch dome amadok point	Rhizosphere	Da	G028	G028c-Rhizosphere	G028c-Rhizosphere	60131	52693	75198	18376
G028c-RSS	-62677303	-60895415	7.06	FEB-11-2018	Rotch dome amadok point	RSS	Da	G028	G028c-RSS	G028c-RSS	57815	50555	68820	24238
G029b	-62677257	-60895209	6.33	FEB-11-2018	Rotch dome amadok point	Bulk Soil	NA	G029	G029b	G029b	37298	31832	70561	24197
G029c-Rhizosphere	-62677257	-60895209	6.33	FEB-11-2018	Rotch dome amadok point	Rhizosphere	Da	G029	G029c-Rhizosphere	G029c-Rhizosphere	49768	43452	60200	12435
G029c-RSS	-62677257	-60895209	6.33	FEB-11-2018	Rotch dome amadok point	RSS	Da	G029	G029c-RSS	G029c-RSS	53000	45178	57037	12647
G030b	-62677137	-60895008	5.74	FEB-11-2018	Rotch dome amadok point	Bulk Soil	NA	G030	G030b	G030b	40052	35590	64952	17331
G030c-Rhizosphere	-62677137	-60895008	5.74	FEB-11-2018	Rotch dome amadok point	Rhizosphere	Da	G030	G030c-Rhizosphere	G030c-Rhizosphere	92289	81223	79073	17531
G030c-RSS	-62677137	-60895008	5.74	FEB-11-2018	Rotch dome amadok point	RSS	Da	G030	G030c-RSS	G030c-RSS	50300	44661	63725	19621

## Sheet: Supplementary Table S2
Site	Compartment	Total N (µg)	Total %N	Total C (µg)	Total %C	Total C/N	NH4 (ppm)	NO3 (ppm)	Available P (ppm)	Total %P	Mg (ppm)	Ca (ppm)	Na (ppm)	K (ppm)	pH
DP	Bulk Soil	22.0318	0.0986	107.656	0.4728	5.1944	1.467	1.3688	0.4664	0.1054	8.822	169.28	17.39	10.82	6.158
DP	Rhizosphere/RSS	41.33	0.196667	298.883	1.41433	7.4335	11.0878	2.65667	0.485333	0.0925	9.06	133.267	17.7967	13.7617	5.93167
NB	Bulk Soil	8.914	0.0415	49.394	0.2315	5.5305	0.9845	0.773	0.346	0.055	9.435	125.15	19.37	15.075	5.885
NB	Rhizosphere/RSS	17.5253	0.076	131.543	0.572333	7.40233	1.416	1.251	0.413667	0.063	10.1167	128.933	18.8567	19.0167	5.94
RDap	Bulk Soil	6.4292	0.0186	39.7914	0.0916	7.4808	0.799	0.6426	0.6824	0.0318	7.8	73.02	19.102	10.382	6.96
RDap	Rhizosphere/RSS	57.2916	0.2912	542.891	2.77	8.256	1.023	1.8026	0.5972	0.0528	8.076	61.56	20.462	17.742	6.208
RDrh	Bulk Soil	5.92167	0.00866667	31.9717	0.0453333	6.437	1.21267	0.928667	0.704333	0.0306667	6.80667	109.733	11.2033	8.96667	6.43333
RDrh	Rhizosphere/RSS	10.1297	0.0423333	53.9157	0.224667	5.23533	2.02667	1.251	0.562333	0.0343333	6.90667	71.6667	13.09	12.1767	6.02

## Sheet: Supplementary Table S3
BACTERIA								FUNGI
ANOVA								ANOVA
Source of Variance	Chao1		Shannon		PD			Source of Variance	Chao1		Shannon		PD
	F value	P-value	F value	P-value	F value	P-value			F value	P-value	F value	P-value	F value	P-value
Plant	15.511	1.23e-08	15.455	1.3e-08	12.425	3.64e-07		Plant	1.897	0.133453	7.558	0.00011	23.844	2.86e-12
Site	28.389	< 2e-16	20.466	6.94e-15	21.57	1.61e-15		Site	4.769	0.000506	9.446	1.17e-07	6.402	2.5e-05
Compartment	9.381	0.00269	10.188	0.00179	11.272	0.00104		Compartment	8.105	0.005161	1.332	0.25057	0.007	0.9338
Plant:Site	1.94	0.05208	1.855	0.06483	2.58	0.00927		Plant:Site	1.435	0.180049	1.549	0.13813	2.415	0.0146
Site:Compartment	0.659	0.65529	0.39	0.85472	0.575	0.71889		Site:Compartment	0.382	0.860561	0.991	0.42596	0.748	0.5888
Tukey’s HDS p-value								Tukey’s HDS p-value
Source of variance	Chao1	Shannon	PD					Source of variance	Chao1	Shannon	PD
Site								Site
DP-Nbe	0.991455	0.990756	0.689129					DP-Nbe	0.83495	0.303241	0.681032
DP-NBw	0.987061	0.999998	0.689129					DP-NBw	0.999317	0.232882	0.206466
NBw-Nbe	0.917166	0.998733	0.937338					NBw-Nbe	0.81566	0.0089058	0.0330942
NP-DP	0	1e-07	0					NP-DP	0.999999	0.873737	0.950493
NP-Nbe	0	3.83e-05	2.3e-06					NP-Nbe	0.973504	0.996128	0.47388
NP-NBw	2.7e-06	1.15e-05	0.0001074					NP-NBw	0.999478	0.122631	0.951012
RDap-DP	0	6e-06	3e-07					RDap-DP	0.998965	0.0022408	0.0002008
RDap-NBe	6e-07	0.009931	0.0007439					RDap-Nbe	0.734503	6.06e-05	8.53e-05
RDap-NBw	0.0001603	0.0028833	0.0335131					RDap-NBw	1	0.969875	0.839955
RDap-NP	0.239524	0.128494	0.107504					RDap-NP	0.999489	0.0088034	0.351061
RDap-RDrh	1	0.838982	0.98665					RDap-RDrh	0.002816	1.6e-06	0.0061052
RDrh-DP	0	0	0					RDrh-DP	0.001492	0.21184	0.969699
RDrh-Nbe	2e-07	0.0001477	3.79e-05					RDrh-Nbe	0.527421	0.999055	0.358428
RDrh-NBw	8.35e-05	3.39e-05	0.0041798					RDrh-NBw	0.0256392	0.0037066	0.561948
RDrh-NP	0.191284	0.483191	0.232014					RDrh-NP	0.213781	0.999841	0.998743
Compartment								Compartment
Rhizosphere-Bulk Soil	0.283347	0.254659	0.220704					Rhizosphere-Bulk Soil	0.335638	0.834091	0.999054
RSS-Bulk Soil	0.283347	0.254659	0.220704					RSS-Bulk Soil	0.335638	0.834091	0.999054
RSS-Rhizosphere	0.0075183	0.0050526	0.0029761					RSS-Rhizosphere	0.0141918	0.482713	0.996185
Plant								Plant
Cq RSS-Cq Rhizosphere	0.0489644	0.16902	0.0614532					Cq Rhizosphere-Da Rhizosphere	0.999946	0.0173623	0.997461
Da Rhizosphere-Cq Rhizosphere	0.0117436	0.0014812	0.0382845					Cq RSS-Cq Rhizosphere	0.271052	0.666856	0.999947
Da Rhizosphere-Cq RSS	0	0	3e-07					Cq RSS-Da Rhizosphere	0.221007	0.607233	0.999929
Da RSS-Cq Rhizosphere	0.141856	0.170025	0.479203					Cq RSS-Da RSS	0.988254	0.514674	0.999654
Da RSS-Cq RSS	1.7e-06	2.86e-05	4.26e-05					Cq RSS-Da.Cq Rhizosphere	0.91117	0.832178	0.257535
Da RSS-Da Rhizosphere	0.855876	0.332157	0.668379					Da RSS-Cq Rhizosphere	0.44684	0.0113819	0.994413
Da.Cq Rhizosphere-Cq Rhizosphere	0.818888	0.896109	0.947832					Da RSS-Da Rhizosphere	0.366068	0.999978	0.999999
Da.Cq Rhizosphere-Cq RSS	0.0013629	0.0128388	0.0056844					Da RSS-Da.Cq Rhizosphere	0.994162	0.999592	0.251933
Da.Cq Rhizosphere-Da Rhizosphere	0.384368	0.073889	0.39157					Da.Cq Rhizosphere-Cq Rhizosphere	0.881762	0.0925097	0.174417
Da.Cq Rhizosphere-Da RSS	0.912468	0.868046	0.978003					Da.Cq Rhizosphere-Da Rhizosphere	0.900011	0.999978	0.216599
Da.Cq RSS-Cq Rhizosphere	0.999757	0.978138	0.986437					Da.Cq RSS-Cq Rhizosphere	0.109722	0.0294577	0.465244
Da.Cq RSS-Cq RSS	0.111743	0.583974	0.281864					Da.Cq RSS-Cq RSS	0.996434	0.565676	0.595551
Da.Cq RSS-Da Rhizosphere	0.0057885	0.0001098	0.0054356					Da.Cq RSS-Da Rhizosphere	0.0747746	0.9994	0.58755
Da.Cq RSS-Da RSS	0.0794553	0.0263123	0.141581					Da.Cq RSS-Da RSS	0.848452	0.999956	0.639711
Da.Cq RSS-Da.Cq Rhizosphere	0.674949	0.503953	0.657529					Da.Cq RSS-Da.Cq Rhizosphere	0.680569	0.997863	0.993044

## Sheet: Supplementary Table S4
Overall Wd*-test
	Bacteria		Fungi
	Bray-Curtis	WUnifrac	Bray-Curtis	WUnifrac
	p-value
Sampling site	0.0001	0.0001	0.0001	0.0001
Plant Species-Compartment	0.0001	0.0001	0.0001	0.0001
Plant species-compartment Pairwise Wd*-test
Source of variance		Bacteria		Fungi
		Bray-Curtis	Wunifrac	Bray-Curtis	Wunifrac
Da Rhizosphere	Cq Rhizosphere	0.001	0.001	0.001	0.001
Da Rhizosphere	Da.Cq Rhizosphere	0.065	0.036	0.706	0.119
Da Rhizosphere	Da RSS	0.185	0.008	0.001	0.08
Da Rhizosphere	Cq RSS	0.001	0.001	0.001	0.001
Da Rhizosphere	Da.Cq RSS	0.004	0.001	0.013	0.073
Da Rhizosphere	Bulk Soil	0.001	0.001	0.002	0.008
Cq Rhizosphere	Da.Cq Rhizosphere	0.001	0.001	0.001	0.002
Cq Rhizosphere	Da RSS	0.001	0.001	0.001	0.001
Cq Rhizosphere	Cq RSS	0.246	0.002	0.252	0.657
Cq Rhizosphere	Da.Cq RSS	0.001	0.001	0.001	0.002
Cq Rhizosphere	Bulk Soil	0.001	0.001	0.002	0.001
Da.Cq Rhizosphere	Da RSS	0.005	0.002	0.001	0.012
Da.Cq Rhizosphere	Cq RSS	0.001	0.001	0.001	0.003
Da.Cq Rhizosphere	Da.Cq RSS	0.215	0.005	0.036	0.585
Da.Cq Rhizosphere	Bulk Soil	0.001	0.001	0.07	0.08
Da RSS	Cq RSS	0.001	0.001	0.01	0.001
Da RSS	Da.Cq RSS	0.03	0.02	0.809	0.223
Da RSS	Bulk Soil	0.001	0.004	0.001	0.001
Cq RSS	Da.Cq RSS	0.001	0.001	0.001	0.003
Cq RSS	Bulk Soil	0.001	0.001	0.002	0.001
Da.Cq RSS	Bulk Soil	0.001	0.009	0.002	0.031
Sampling Sites Pairwise Wd*-test
Source of variance		Bacteria		Fungi
		Bray-Curtis	Wunifrac	Bray-Curtis	Wunifrac
NBe	NBw	0.001	0.007	0.001	0.004
NBe	DP	0.001	0.001	0.001	0.001
NBe	NP	0.001	0.001	0.001	0.001
NBe	RDrh	0.001	0.001	0.001	0.001
NBe	RDap	0.001	0.001	0.001	0.003
NBw	DP	0.001	0.001	0.001	0.001
NBw	NP	0.001	0.001	0.001	0.001
NBw	RDrh	0.001	0.001	0.001	0.001
NBw	RDap	0.001	0.001	0.001	0.001
DP	NP	0.001	0.001	0.001	0.001
DP	RDrh	0.001	0.001	0.001	0.001
DP	RDap	0.001	0.001	0.001	0.001
NP	RDrh	0.001	0.001	0.001	0.001
NP	RDap	0.001	0.001	0.001	0.001
RDrh	RDap	0.001	0.001	0.001	0.001
Variance partitioning analysis
Source of variance	Percent of explained variance
	Bacteria		Fungi
	Bray-Curtis	Wunifrac	Bray-Curtis	Wunifrac
Sampling site	21.58	26.63	6.18	19.55
Plant Species-Compartment	6.26	10.71	1.96	4.1
Interaction	3.49	5.93	0.78	4.01
Total	31.33	43.27	8.92	27.66
